# Supplementary material for: Invasive Pneumococcal Diseases Before and After the COVID-19 Pandemic in Italy (2018–2023)
Source: Microorganisms. 2025 Nov 30;13(12):2734. doi: 10.3390/microorganisms13122734 (PMC12735837; doi:10.3390/microorganisms13122734)
Supplement: Supplementary file 1 [file microorganisms-13-02734-s001.zip]

Archive with 6 entries (6 files):
- Supplementary_Materials_ Table S1.pdf
- Supplementary_Materials_Figure S1.pdf
- Supplementary_Materials_Figure S2.pdf
- Supplementary_Materials_Figure S3.pdf
- Supplementary_Materials_Figure S4.pdf
- Supplementary_Materials_Figure S5.pdf
